# Supplementary material for: A Comparison of RML Prion Inactivation Efficiency by Heterogeneous and Homogeneous Photocatalysis
Source: Pathogens. 2024 May 16;13(5):420. doi: 10.3390/pathogens13050420 (PMC11124347; doi:10.3390/pathogens13050420)
Supplement: Supplementary file 1 [file pathogens-13-00420-s001.zip]

Archive with 1 entries (1 files):
- pathogens-2972347-supplementary.pdf
